# Supplementary material for: Turing patterns with high-resolution formed without chemical reaction in thin-film solution of organic semiconductors
Source: Nat Commun. 2022 Dec 2;13:7422. doi: 10.1038/s41467-022-35162-z (PMC9715637; doi:10.1038/s41467-022-35162-z)
Supplement: Supplementary file 6 — Source Data [file 41467_2022_35162_MOESM6_ESM.xlsx]

## Sheet: Perylene
2	28652.8		Supplementary Fig. 11b
2.02	28019.1
2.04	26918.9
2.06	27304.5
2.08	26208.3
2.1	26249.8
2.12	24814.2
2.14	25437.5
2.16	24842.4
2.18	24637.2
2.2	24165.4
2.22	23799.8
2.24	23989.4
2.26	23697.5
2.28	23424.9
2.3	23361.3
2.32	22717.6
2.34	23282.9
2.36	22958.8
2.38	22972.5
2.4	22388.2
2.42	22458.5
2.44	22564.8
2.46	22571.5
2.48	22508.8
2.5	22655.5
2.52	22789.5
2.54	23031.2
2.56	22088.4
2.58	22354.5
2.6	22084
2.62	22686.8
2.64	21938.3
2.66	22439.2
2.68	21616
2.7	22157
2.72	21848.7
2.74	21955.6
2.76	22307.9
2.78	22142.3
2.8	21896.2
2.82	22618.3
2.84	22070.8
2.86	22152
2.88	21704.7
2.9	21760.2
2.92	21517.2
2.94	21691.4
2.96	21719.6
2.98	21959.2
3	21916.6
3.02	22511.2
3.04	24152.4
3.06	24724.6
3.08	25695.4
3.1	26911
3.12	27345.7
3.14	29278.6
3.16	30293.1
3.18	30874
3.2	31912.6
3.22	32949.7
3.24	33630.5
3.26	34682.8
3.28	35284.5
3.3	35827.6
3.32	36020
3.34	37005.4
3.36	37637.3
3.38	38330
3.4	38229.1
3.42	38516
3.44	38425.4
3.46	38490
3.48	38152
3.5	37614.6
3.52	37067
3.54	37303.4
3.56	36123
3.58	36458.2
3.6	35937
3.62	35503.8
3.64	35129
3.66	34376.6
3.68	34872.8
3.7	34041.7
3.72	34052.8
3.74	33284.2
3.76	33027.8
3.78	32406
3.8	32155.8
3.82	31844
3.84	31676.3
3.86	31466.4
3.88	31091.8
3.9	31438.6
3.92	30853.7
3.94	30355.1
3.96	30067.2
3.98	28942.6
4	29274.7
4.02	29333.3
4.04	29100.1
4.06	28726
4.08	28675.1
4.1	28648.2
4.12	27955.9
4.14	27472.7
4.16	27318.3
4.18	27062.3
4.2	26392.1
4.22	26489.1
4.24	26231.3
4.26	26447.4
4.28	26126
4.3	25466.1
4.32	25431.4
4.34	24596.7
4.36	25313.6
4.38	24799.8
4.4	24283.9
4.42	24647.4
4.44	24334.9
4.46	24242.8
4.48	24059.5
4.5	23563.6
4.52	23686.3
4.54	23184.5
4.56	23049.7
4.58	23071.3
4.6	22909.1
4.62	22366.1
4.64	22104.5
4.66	21473.9
4.68	22171
4.7	21728.5
4.72	21286
4.74	21079.9
4.76	21827.6
4.78	21087.8
4.8	21310.9
4.82	20934.8
4.84	20413.7
4.86	20531
4.88	20091.7
4.9	20563.5
4.92	20698.6
4.94	20598.7
4.96	20015.9
4.98	19893.3
5	19715.3
5.02	19787.3
5.04	19652.7
5.06	19367.6
5.08	20018.1
5.1	19769.3
5.12	19595
5.14	19721.9
5.16	19437.1
5.18	18934.5
5.2	19102.3
5.22	18932.1
5.24	18830
5.26	18718.8
5.28	18715.9
5.3	18386.1
5.32	18747.5
5.34	18145.4
5.36	18489.1
5.38	18017.4
5.4	18037.3
5.42	18007.7
5.44	18330.2
5.46	18153.8
5.48	17960.1
5.5	18130.3
5.52	17589.2
5.54	17957.4
5.56	17589.8
5.58	17648.5
5.6	18010.5
5.62	17801.1
5.64	17277.9
5.66	17196
5.68	17283.3
5.7	17441.1
5.72	16983.2
5.74	17371.5
5.76	17243.9
5.78	17360
5.8	16615
5.82	16892.1
5.84	16378.9
5.86	16357.8
5.88	15939.8
5.9	16302
5.92	16256.7
5.94	16419.8
5.96	16660.7
5.98	16491.2
6	16763.6
6.02	16856.6
6.04	16478.3
6.06	17066.9
6.08	16395.7
6.1	16339.1
6.12	16344.1
6.14	16153
6.16	16226.5
6.18	16341.4
6.2	16172.9
6.22	16036.3
6.24	15953.2
6.26	15651.8
6.28	15447.1
6.3	16005.9
6.32	16046.2
6.34	15985.5
6.36	15678.2
6.38	15766.8
6.4	15741.8
6.42	15716.5
6.44	15111
6.46	15690.9
6.48	15545.5
6.5	15427.5
6.52	15579.3
6.54	15261.4
6.56	15687.8
6.58	15723.7
6.6	15454
6.62	15459.5
6.64	15630.4
6.66	15532.4
6.68	15816.9
6.7	15570.4
6.72	15197.4
6.74	15265.5
6.76	15039.4
6.78	15424
6.8	15248
6.82	15227.5
6.84	15197.8
6.86	15064.7
6.88	15122.1
6.9	15242.1
6.92	14801
6.94	15206.6
6.96	14877.9
6.98	15111.6
7	15290
7.02	15068.1
7.04	14797.4
7.06	14474.8
7.08	14901.6
7.1	14960
7.12	14769.7
7.14	14601
7.16	14527.8
7.18	14940.8
7.2	15061.6
7.22	15148.5
7.24	14528.9
7.26	14704.5
7.28	14563.1
7.3	14462.1
7.32	14334.7
7.34	14596.6
7.36	15000.8
7.38	14801.6
7.4	14472.1
7.42	14334.2
7.44	14589.7
7.46	14623.8
7.48	14323.9
7.5	14267.8
7.52	14156.5
7.54	14569.1
7.56	14058
7.58	14334.8
7.6	14291.7
7.62	14297.6
7.64	14155.5
7.66	14588.6
7.68	13755.1
7.7	14298.8
7.72	13947
7.74	14134.1
7.76	14456.6
7.78	14225.3
7.8	14146.5
7.82	13754
7.84	13788.3
7.86	14170.2
7.88	14066.6
7.9	14642.4
7.92	14335.4
7.94	14158.2
7.96	13858.2
7.98	13920.8
8	14284.3
8.02	14134.9
8.04	14028.4
8.06	13412.5
8.08	13706.2
8.1	14062.6
8.12	13828.5
8.14	14164.5
8.16	14082.1
8.18	13899.8
8.2	13564.8
8.22	13405.6
8.24	14278.4
8.26	13858.1
8.28	13614.6
8.3	13575.4
8.32	14372.9
8.34	13561.8
8.36	13717.8
8.38	13609.9
8.4	13961
8.42	13834.2
8.44	13869
8.46	14974.7
8.48	15221.6
8.5	14883.9
8.52	15253.1
8.54	15738.7
8.56	15434.8
8.58	15558.4
8.6	15737.9
8.62	16360.7
8.64	17161.1
8.66	18716.7
8.68	22385.8
8.7	35248.9
8.72	100317
8.74	423497
8.76	410347
8.78	171658
8.8	43455.3
8.82	23992.9
8.84	19185.4
8.86	18109.2
8.88	16275.9
8.9	15982.6
8.92	15633.5
8.94	15141.6
8.96	14993.1
8.98	14252.7
9	14441.6
9.02	15048.2
9.04	14456.2
9.06	14982.9
9.08	14880.3
9.1	14915.7
9.12	14202.3
9.14	14263.9
9.16	14151.3
9.18	13662.9
9.2	13852
9.22	14188.5
9.24	14031.8
9.26	13831.8
9.28	13987.8
9.3	13733.3
9.32	13791.5
9.34	13531.3
9.36	13445.1
9.38	13568.4
9.4	13796.2
9.42	13295.1
9.44	13714.3
9.46	13146.6
9.48	13239.7
9.5	13298.3
9.52	13207.3
9.54	12856.3
9.56	13013.6
9.58	13163.2
9.6	13107.2
9.62	13071.3
9.64	13177.2
9.66	13193.6
9.68	13179.6
9.7	13057.1
9.72	13360.9
9.74	12508.1
9.76	13202.2
9.78	13024.7
9.8	13116.3
9.82	12653.6
9.84	12686.1
9.86	12768.6
9.88	12570
9.9	12293.1
9.92	12881.2
9.94	12893.1
9.96	12391
9.98	12681.8
10	12716.2
10.02	12609.3
10.04	12610.8
10.06	12097.8
10.08	12402.5
10.1	12197.2
10.12	12448.5
10.14	12238.1
10.16	12672.5
10.18	12700.1
10.2	12601.2
10.22	12083.9
10.24	12411.1
10.26	12543.3
10.28	12407.5
10.3	12411
10.32	12877.7
10.34	12409.9
10.36	12062.5
10.38	12205.1
10.4	12136.1
10.42	12437.5
10.44	11897.5
10.46	12316.5
10.48	11901.3
10.5	12007.6
10.52	12159.7
10.54	12103.8
10.56	12028.4
10.58	12064.2
10.6	12251.8
10.62	11934.9
10.64	11751.1
10.66	11560.7
10.68	11825.2
10.7	11850.5
10.72	11527.1
10.74	11653.4
10.76	11836.6
10.78	11778.2
10.8	12125.6
10.82	11675.5
10.84	11515
10.86	11608.9
10.88	11520.9
10.9	12203.3
10.92	12303
10.94	11470.5
10.96	11371.7
10.98	11795.4
11	11790.1
11.02	11702.6
11.04	11547.3
11.06	11887
11.08	11043.9
11.1	11770.6
11.12	11448.9
11.14	11535.5
11.16	11258
11.18	11648.4
11.2	11149.5
11.22	11088.8
11.24	11496.3
11.26	11645
11.28	11258
11.3	11547.4
11.32	11378.3
11.34	11519.1
11.36	11637.7
11.38	12860.4
11.4	18614.4
11.42	16170.7
11.44	13334
11.46	11670.4
11.48	11567.2
11.5	11177.7
11.52	11259.1
11.54	11210.7
11.56	11414.1
11.58	11392.5
11.6	11354.9
11.62	11381.2
11.64	11439.8
11.66	11643.3
11.68	11035
11.7	11198.4
11.72	10665.5
11.74	11176.5
11.76	11332.6
11.78	11116.1
11.8	11055.1
11.82	11067
11.84	11247.4
11.86	10998.9
11.88	11078.6
11.9	11031.8
11.92	11302.6
11.94	10627.3
11.96	11070.5
11.98	10867.4
12	11191.1
12.02	11210.7
12.04	11281
12.06	11115.3
12.08	10668.4
12.1	11173.6
12.12	10941.1
12.14	10816.7
12.16	10761.9
12.18	10934.8
12.2	11088.4
12.22	10959.9
12.24	10916
12.26	10711
12.28	10958.5
12.3	10704.9
12.32	10839.2
12.34	10651.5
12.36	10807.5
12.38	10441.7
12.4	10648.9
12.42	10700.1
12.44	10719.3
12.46	10717.4
12.48	11024.8
12.5	10863.5
12.52	10565.8
12.54	11016
12.56	10674.9
12.58	10539.3
12.6	10632.5
12.62	10930.6
12.64	10855.8
12.66	10553.3
12.68	10864
12.7	10483.5
12.72	10615.7
12.74	10275.6
12.76	10809.3
12.78	10602.9
12.8	10878.3
12.82	10652.9
12.84	10802.5
12.86	10761.1
12.88	10644.9
12.9	10516.9
12.92	10511.5
12.94	10543
12.96	10677.8
12.98	11070.6
13	11195.5
13.02	10581.7
13.04	10650.8
13.06	10758.1
13.08	10956.9
13.1	11140
13.12	10577.3
13.14	10851.9
13.16	10819.1
13.18	10405
13.2	10519.2
13.22	10774.9
13.24	10647.9
13.26	10838.1
13.28	10329.8
13.3	10656.2
13.32	10512
13.34	10575.6
13.36	10181.6
13.38	10398.2
13.4	10575.1
13.42	10802.5
13.44	10718.1
13.46	10676.4
13.48	11056.7
13.5	10609.5
13.52	10418.1
13.54	10722.3
13.56	10625.2
13.58	10790
13.6	10907.2
13.62	11053.3
13.64	10370.5
13.66	10316.6
13.68	10643.3
13.7	10951
13.72	10513
13.74	10455.9
13.76	10526.7
13.78	10889.6
13.8	10547.8
13.82	10609.5
13.84	10301.3
13.86	10661.3
13.88	10696.3
13.9	10998.3
13.92	10809.1
13.94	10646
13.96	10878.5
13.98	10936.6
14	10834.5
14.02	11305.4
14.04	11032.6
14.06	10992.4
14.08	10595.5
14.1	11035.7
14.12	10602.9
14.14	10669.3
14.16	10668.8
14.18	10468.2
14.2	10563.8
14.22	10768.9
14.24	11080.4
14.26	10975.1
14.28	10758.1
14.3	11095.6
14.32	10729.4
14.34	10893.3
14.36	10871.7
14.38	10824.1
14.4	10742.5
14.42	10643.8
14.44	10700.1
14.46	11053.1
14.48	10998
14.5	10855.5
14.52	10827.1
14.54	10821.3
14.56	10781.7
14.58	10620.5
14.6	10911.5
14.62	10548.8
14.64	11181.3
14.66	11292.3
14.68	11627.6
14.7	10789
14.72	11366
14.74	10985.6
14.76	11278.3
14.78	10820.2
14.8	11240
14.82	11334.8
14.84	11274
14.86	11203.7
14.88	11157.4
14.9	11104.7
14.92	10705
14.94	11028.5
14.96	11053.3
14.98	11152
15	11246.3
15.02	11248.6
15.04	11209.5
15.06	10878.3
15.08	11366
15.1	11361.7
15.12	11241.5
15.14	11437.1
15.16	10991.2
15.18	11028.4
15.2	11706.3
15.22	11313.2
15.24	11543.9
15.26	11139.7
15.28	11225.3
15.3	11623.1
15.32	11147.9
15.34	11164.5
15.36	11408.9
15.38	11198.1
15.4	11503.1
15.42	11644
15.44	11272.5
15.46	11641
15.48	11699.5
15.5	11376
15.52	11380.6
15.54	11403.2
15.56	11553.2
15.58	11270.8
15.6	11585.8
15.62	11094.5
15.64	11576.1
15.66	11611.5
15.68	11783.2
15.7	11612.3
15.72	12043
15.74	12026.2
15.76	11598.3
15.78	11660.7
15.8	12038.8
15.82	11558.5
15.84	12349.7
15.86	11891.3
15.88	11795.1
15.9	11890.9
15.92	11530.4
15.94	12114.3
15.96	11913.6
15.98	12153.1
16	11747.5
16.02	12101.1
16.04	12217
16.06	11971.2
16.08	11737.5
16.1	11833.1
16.12	12092.9
16.14	12102.8
16.16	12255.7
16.18	12072.3
16.2	12135.6
16.22	12297.9
16.24	11955.8
16.26	11834.8
16.28	12333.7
16.3	11862.8
16.32	12055.1
16.34	12035.3
16.36	11887.9
16.38	12181.5
16.4	12157.5
16.42	12094.8
16.44	12334.9
16.46	12215.1
16.48	12235.5
16.5	12705.9
16.52	12878.1
16.54	12246.8
16.56	12273.3
16.58	12212.1
16.6	12450.1
16.62	12309.4
16.64	12617.8
16.66	12697.8
16.68	12959.4
16.7	12864.5
16.72	13113.2
16.74	12599.4
16.76	12573.6
16.78	12212.1
16.8	12804.3
16.82	12408.2
16.84	12606.8
16.86	12833.3
16.88	13134
16.9	12633.9
16.92	12634.2
16.94	12633.4
16.96	13488.6
16.98	13217.9
17	13700
17.02	13817.8
17.04	13521.7
17.06	13569.7
17.08	13382.4
17.1	13340.9
17.12	13707.7
17.14	13962.5
17.16	13487.3
17.18	13612.4
17.2	13766.9
17.22	13654.6
17.24	13975.8
17.26	13933.5
17.28	13524.6
17.3	13397.5
17.32	14536.8
17.34	14052.3
17.36	14569.4
17.38	14602.5
17.4	15336.5
17.42	15565.5
17.44	16248
17.46	17788
17.48	21404.5
17.5	26392.9
17.52	56679.6
17.54	217587
17.56	218794
17.58	127140
17.6	135110
17.62	44892.8
17.64	22928.1
17.66	18374.6
17.68	16812.7
17.7	15756
17.72	15353.2
17.74	15272.1
17.76	15086.8
17.78	15171.1
17.8	14909.6
17.82	14782
17.84	14625.8
17.86	14547
17.88	14314.8
17.9	14457.4
17.92	14149.5
17.94	14717.4
17.96	14559.9
17.98	14712
18	14545.6
18.02	15000.2
18.04	14644.4
18.06	14543.4
18.08	14685.3
18.1	14510.6
18.12	14640.7
18.14	15002.1
18.16	14811
18.18	14928
18.2	15496.2
18.22	14898.2
18.24	15622.3
18.26	14867.4
18.28	15263.8
18.3	14815
18.32	14449.8
18.34	14760.5
18.36	15233.1
18.38	15052.7
18.4	14795.3
18.42	15065.2
18.44	15254.3
18.46	14643.2
18.48	14987.8
18.5	15013.9
18.52	15146.5
18.54	15188.2
18.56	15086.9
18.58	15142.3
18.6	14839.8
18.62	15785.5
18.64	15427.4
18.66	15157.3
18.68	14899.6
18.7	15436.6
18.72	15393.9
18.74	15539.3
18.76	15453.6
18.78	15656.9
18.8	15467.6
18.82	15037.6
18.84	15157.1
18.86	15098.3
18.88	15870.9
18.9	15350.2
18.92	15257.7
18.94	15879.4
18.96	15604.8
18.98	15831.6
19	15575.7
19.02	15799
19.04	15599.3
19.06	14997.3
19.08	16060
19.1	15447.2
19.12	15235.1
19.14	15581.6
19.16	15274.7
19.18	15989.8
19.2	15825.1
19.22	15792.6
19.24	15550.3
19.26	15815.2
19.28	15766.4
19.3	16063.9
19.32	15792.6
19.34	16210.4
19.36	16036.6
19.38	15632.4
19.4	16161.3
19.42	16349.3
19.44	16037.2
19.46	16648.3
19.48	15751.9
19.5	16238.4
19.52	16057.5
19.54	16141.6
19.56	16369.8
19.58	16611.4
19.6	16400.2
19.62	16537.2
19.64	16644.5
19.66	16275.8
19.68	16286.3
19.7	16515
19.72	16823.4
19.74	16579.2
19.76	16226.8
19.78	16426.7
19.8	16624.1
19.82	16362.9
19.84	17065.6
19.86	16579.1
19.88	16505.7
19.9	16925
19.92	16589.5
19.94	16770.3
19.96	16529.8
19.98	16925.7
20	17019.9
20.02	16557
20.04	16304.3
20.06	16567.6
20.08	16903.1
20.1	16854.3
20.12	16744.9
20.14	16921
20.16	16747.2
20.18	16689.9
20.2	17397.1
20.22	16969.4
20.24	17042.8
20.26	17144.6
20.28	17508.8
20.3	17317.5
20.32	17631.6
20.34	17730.6
20.36	17624.6
20.38	17620
20.4	17214.1
20.42	17184.6
20.44	17671.5
20.46	17440.9
20.48	16966.1
20.5	17184.7
20.52	17694.2
20.54	17504.1
20.56	17302.9
20.58	17444.3
20.6	18298.8
20.62	17752.2
20.64	17742.7
20.66	17435.7
20.68	17052
20.7	17510
20.72	17524.2
20.74	18043.2
20.76	17925.3
20.78	17489
20.8	17832.4
20.82	18206.2
20.84	18015.5
20.86	17852.9
20.88	18054.7
20.9	18608.3
20.92	17809.6
20.94	17803.9
20.96	17991.4
20.98	18259.4
21	18075.8
21.02	18263.6
21.04	18359.1
21.06	17972.7
21.08	18722.8
21.1	18319.1
21.12	18187.4
21.14	18357.3
21.16	18352.3
21.18	17554.6
21.2	18269.3
21.22	18111.1
21.24	18330.8
21.26	18329.8
21.28	18176.2
21.3	18292.4
21.32	18604.9
21.34	18880.4
21.36	18583.6
21.38	18539.7
21.4	18637
21.42	19186.6
21.44	18483.6
21.46	18797.9
21.48	18608.6
21.5	19168.3
21.52	18972.8
21.54	18329.7
21.56	18936.3
21.58	19051.7
21.6	18692.7
21.62	18956.1
21.64	18568
21.66	19305.9
21.68	18971.1
21.7	18979.8
21.72	18717
21.74	18860.1
21.76	18609.6
21.78	19223.7
21.8	18723.7
21.82	18763.2
21.84	19131.6
21.86	18771.1
21.88	18539.7
21.9	18342.1
21.92	19321.2
21.94	19091.2
21.96	18640.7
21.98	18725.1
22	18696.1
22.02	19030.8
22.04	19103.4
22.06	19036.7
22.08	19134.3
22.1	19044.6
22.12	19498.4
22.14	19129.2
22.16	19159.6
22.18	18715.5
22.2	19147.2
22.22	18778.5
22.24	18989.4
22.26	18852.6
22.28	19456.8
22.3	19597.4
22.32	19180.9
22.34	18651.6
22.36	18745.4
22.38	19130.9
22.4	19296
22.42	18789.4
22.44	19454.8
22.46	19340.9
22.48	18946.9
22.5	19522
22.52	19745
22.54	19775.1
22.56	18814.6
22.58	19719.2
22.6	19155.3
22.62	19406.4
22.64	19346.1
22.66	19078.7
22.68	18827.4
22.7	19118.3
22.72	18987.1
22.74	19154.9
22.76	18867.4
22.78	19745.7
22.8	19376.7
22.82	19487.1
22.84	19619.7
22.86	20016.2
22.88	20025.7
22.9	22183
22.92	31522.7
22.94	29259.1
22.96	22891.1
22.98	25981.8
23	24009.2
23.02	20102.5
23.04	19777.8
23.06	19305.1
23.08	19418
23.1	19582.4
23.12	19604.9
23.14	19294.1
23.16	19343.3
23.18	19320.3
23.2	19700.5
23.22	19018.9
23.24	19497.7
23.26	19747.2
23.28	19603.8
23.3	19591.6
23.32	19664.6
23.34	19668.4
23.36	19595.3
23.38	19414.5
23.4	19189.2
23.42	19797.9
23.44	19382.6
23.46	19454.5
23.48	19963.6
23.5	19426
23.52	19947.3
23.54	19425.7
23.56	19627.4
23.58	19962
23.6	19621.3
23.62	19635.6
23.64	19517.5
23.66	19356
23.68	19593.3
23.7	19797.6
23.72	19415.1
23.74	19937.8
23.76	19952.7
23.78	19925.8
23.8	19515.6
23.82	20007.6
23.84	19416.4
23.86	19453.2
23.88	19683.4
23.9	19200.1
23.92	19516.8
23.94	19303.7
23.96	19531.1
23.98	19108.7
24	19729.9
24.02	19857.4
24.04	19736.7
24.06	19145.6
24.08	19651.6
24.1	19769.8
24.12	19515.7
24.14	19547.1
24.16	19302.6
24.18	19895.4
24.2	19581.7
24.22	19185.5
24.24	19318.7
24.26	19915.9
24.28	19153.6
24.3	19419.9
24.32	19841.4
24.34	19420.3
24.36	19494.1
24.38	19451.7
24.4	19190.6
24.42	19105.5
24.44	19302.8
24.46	18676
24.48	19505.6
24.5	19325
24.52	19425.1
24.54	19515.9
24.56	19095.7
24.58	19416.7
24.6	19604.2
24.62	20187.1
24.64	19472.8
24.66	19353.8
24.68	19314.3
24.7	19039.3
24.72	18903.1
24.74	19503.7
24.76	19236
24.78	19285.6
24.8	19340.2
24.82	18802.2
24.84	19348.7
24.86	19049.6
24.88	19655.8
24.9	19270.2
24.92	19459
24.94	19134.2
24.96	18856.6
24.98	19385.2
25	19041.5
25.02	19063.4
25.04	19194.9
25.06	19179.7
25.08	19563.2
25.1	19155.1
25.12	19331.1
25.14	19663.3
25.16	19248.9
25.18	18857.3
25.2	18847.2
25.22	19350.8
25.24	19063.8
25.26	19148.5
25.28	18874.6
25.3	18854.2
25.32	18682
25.34	18781.4
25.36	19515
25.38	19172.9
25.4	18421.9
25.42	19302.8
25.44	19586.7
25.46	19576.2
25.48	18713.6
25.5	18937
25.52	18709.1
25.54	18928.1
25.56	19159.4
25.58	18573.7
25.6	18630.3
25.62	18985.9
25.64	19233.7
25.66	18689.7
25.68	18990.4
25.7	18854.8
25.72	18815
25.74	19216.8
25.76	18746.2
25.78	18557.4
25.8	19084.7
25.82	19122.6
25.84	18758
25.86	18986.3
25.88	18229.3
25.9	18739.7
25.92	19021.3
25.94	18697.4
25.96	18662
25.98	18547.1
26	18354.8
26.02	18437.9
26.04	18373.4
26.06	18184.1
26.08	18568.8
26.1	18168.2
26.12	18736
26.14	18154.5
26.16	18319.1
26.18	18563.7
26.2	18217.3
26.22	19024.2
26.24	18098.3
26.26	18355.8
26.28	18981.6
26.3	18408.8
26.32	18547.4
26.34	18585.7
26.36	18447.6
26.38	18778.2
26.4	18987
26.42	19846.9
26.44	25140.9
26.46	33101.8
26.48	26004.6
26.5	21789.7
26.52	25540
26.54	24182.7
26.56	19828.3
26.58	18805.8
26.6	18430.2
26.62	18617
26.64	18174.1
26.66	17911.2
26.68	18049.5
26.7	18285.9
26.72	18024.7
26.74	17901.9
26.76	18038.4
26.78	18662.6
26.8	18315.9
26.82	17525.2
26.84	18484.9
26.86	18366.3
26.88	17936.5
26.9	17993.4
26.92	17675.3
26.94	17820.1
26.96	17915.6
26.98	18101.6
27	17909.9
27.02	17846.7
27.04	17833.3
27.06	17647.7
27.08	17891.8
27.1	17715.9
27.12	16873.1
27.14	17608.7
27.16	17809.1
27.18	17825.5
27.2	17839.6
27.22	17522.2
27.24	17727.9
27.26	18032.3
27.28	17928.2
27.3	18071.3
27.32	17644
27.34	17039.2
27.36	17437.6
27.38	17259.2
27.4	17383.7
27.42	17931.2
27.44	17257
27.46	17408.5
27.48	17013
27.5	17495.9
27.52	18154.3
27.54	17329.4
27.56	17436.2
27.58	16904.9
27.6	17540.5
27.62	17371.2
27.64	17224.6
27.66	17692.2
27.68	17085.3
27.7	17716.8
27.72	17845.4
27.74	17450.4
27.76	17509.6
27.78	17709.2
27.8	17566.1
27.82	17088.9
27.84	17357.6
27.86	17059.8
27.88	17322.4
27.9	17574.8
27.92	17389.8
27.94	16825.2
27.96	17081.5
27.98	17644.6
28	17577.7
28.02	17038
28.04	16906.9
28.06	17098.3
28.08	17219
28.1	17068.3
28.12	17523.8
28.14	16759.3
28.16	16721.1
28.18	16599.8
28.2	17279
28.22	16977.1
28.24	17352.7
28.26	17041.9
28.28	17026.5
28.3	17159.1
28.32	17072.8
28.34	17146.9
28.36	17111.8
28.38	17039.7
28.4	16733.8
28.42	16775.5
28.44	16696.9
28.46	16830.7
28.48	16341
28.5	16489.1
28.52	16966
28.54	16774.5
28.56	16593
28.58	16607.1
28.6	16331.9
28.62	16680.8
28.64	16698.5
28.66	16677.1
28.68	16454.5
28.7	16451.5
28.72	16277.9
28.74	16503.7
28.76	16640.5
28.78	16840.8
28.8	16413.1
28.82	16408.8
28.84	16523.9
28.86	16468.2
28.88	16253.7
28.9	16863.4
28.92	16821.8
28.94	16598.5
28.96	16419.6
28.98	16504.5
29	16081.6
29.02	16649.1
29.04	16511.2
29.06	16262.2
29.08	16113.8
29.1	16238.1
29.12	16668.4
29.14	16046.5
29.16	16218.7
29.18	16260.2
29.2	16862.9
29.22	16143.7
29.24	16237.9
29.26	16294.7
29.28	16374.5
29.3	16373.1
29.32	16273.3
29.34	16265.3
29.36	15707.6
29.38	16247.9
29.4	16402.6
29.42	16142.2
29.44	16307.3
29.46	16247.4
29.48	15809.5
29.5	15680.9
29.52	16175.2
29.54	16339.4
29.56	16695.7
29.58	15751.7
29.6	15391.2
29.62	15585.9
29.64	15545.6
29.66	15306.2
29.68	15861.2
29.7	15584.6
29.72	16183.7
29.74	15632.2
29.76	15987.2
29.78	15501.7
29.8	15146.4
29.82	16040.1
29.84	15704.4
29.86	15621.1
29.88	15748.9
29.9	15216.4
29.92	15779.3
29.94	15424.2
29.96	15508.5
29.98	15642.6
30	15869.6
30.02	15731
30.04	15617.2
30.06	15805.3
30.08	15924.7
30.1	15360.1
30.12	15349.7
30.14	15412.8
30.16	15406.8
30.18	16050
30.2	15123.7
30.22	15086.9
30.24	15328.4
30.26	15389.5
30.28	15501
30.3	15241.7
30.32	14966
30.34	15403.9
30.36	15118.2
30.38	15141
30.4	14828.7
30.42	15456.3
30.44	15540.1
30.46	14948.3
30.48	14877.8
30.5	15407.2
30.52	15194.8
30.54	15544
30.56	15255.8
30.58	15054.2
30.6	14810.1
30.62	14918.2
30.64	14982.5
30.66	15195.2
30.68	14834.5
30.7	15166.9
30.72	14567
30.74	14776.7
30.76	14741.5
30.78	14874.5
30.8	14884.8
30.82	14873
30.84	14664.7
30.86	14504.2
30.88	14793.8
30.9	14967.1
30.92	14626.2
30.94	14681.9
30.96	14910.3
30.98	15097.5
31	14620.6
31.02	15118.3
31.04	14361.4
31.06	14737
31.08	14558.5
31.1	14585.4
31.12	14669.3
31.14	14437.9
31.16	14294
31.18	14421.8
31.2	14702
31.22	14650.6
31.24	14377.1
31.26	14397.4
31.28	14333
31.3	14566
31.32	14127.1
31.34	14348.7
31.36	14656.6
31.38	14460.7
31.4	14677.3
31.42	14265.8
31.44	14577.2
31.46	14499.4
31.48	14271.1
31.5	14144.3
31.52	14300.4
31.54	14397.4
31.56	14266.1
31.58	14227.5
31.6	14324.3
31.62	14204.1
31.64	13995.5
31.66	14053.9
31.68	14296.4
31.7	14373.9
31.72	14616.2
31.74	14051.9
31.76	14015.5
31.78	13851.9
31.8	14110.8
31.82	13901.1
31.84	14190.7
31.86	14430.2
31.88	13898.2
31.9	14165.4
31.92	13302.5
31.94	13567.5
31.96	13921.5
31.98	13748.4
32	13821.9
32.02	13799.4
32.04	13707.7
32.06	13886.5
32.08	13525.7
32.1	13743.4
32.12	13562.9
32.14	13787.4
32.16	13773
32.18	14144.8
32.2	13265.4
32.22	13629.6
32.24	13810.4
32.26	13298.9
32.28	13159.9
32.3	13116.6
32.32	13046.6
32.34	13599.1
32.36	13366.2
32.38	13463.1
32.4	13380.9
32.42	13434
32.44	13327.4
32.46	13637.2
32.48	13858.9
32.5	13542.5
32.52	13187.9
32.54	13424.9
32.56	13055
32.58	13457.2
32.6	12901.3
32.62	13171.2
32.64	13405.4
32.66	13116
32.68	12722.6
32.7	12871.2
32.72	13526.6
32.74	13363.2
32.76	13185.4
32.78	13137.2
32.8	12650.4
32.82	12925.2
32.84	13126.9
32.86	12801
32.88	12700.4
32.9	12835.2
32.92	12946.1
32.94	12927
32.96	13188
32.98	12921.9
33	12817.7
33.02	12700.5
33.04	12478.2
33.06	12647.9
33.08	12974.8
33.1	12554.3
33.12	12732
33.14	12589.3
33.16	12536.8
33.18	12771.8
33.2	12695.6
33.22	12829
33.24	12345.3
33.26	12601.5
33.28	12773.3
33.3	12552.7
33.32	12647.7
33.34	12748.5
33.36	12030.8
33.38	12831.2
33.4	12360.4
33.42	12780.5
33.44	12599.9
33.46	12458.4
33.48	12328.1
33.5	12245.8
33.52	12381.5
33.54	12512.4
33.56	12397.2
33.58	12350
33.6	12168
33.62	12166.1
33.64	12023.5
33.66	12287.5
33.68	11746.7
33.7	12126.6
33.72	11963.7
33.74	12395.9
33.76	11749
33.78	11874.4
33.8	11809.8
33.82	12591.7
33.84	11719.3
33.86	11986.5
33.88	11610.8
33.9	12106
33.92	11674
33.94	11752.9
33.96	11801.6
33.98	11736.2
34	11846
34.02	11979.9
34.04	11843.1
34.06	11605.5
34.08	11800.4
34.1	11685.7
34.12	11908.9
34.14	11808.5
34.16	11520.2
34.18	11452
34.2	11613.5
34.22	11533.2
34.24	11671.2
34.26	11827.8
34.28	11378.6
34.3	11375.2
34.32	11343
34.34	11217.9
34.36	11603
34.38	11313.9
34.4	11421.4
34.42	11704.8
34.44	11080.6
34.46	11157.9
34.48	11060.4
34.5	11275.2
34.52	11161.8
34.54	10852.2
34.56	11233.1
34.58	10688.2
34.6	11519.8
34.62	11299.1
34.64	11314.9
34.66	11136.1
34.68	11256
34.7	10945.6
34.72	11144.1
34.74	11091.5
34.76	10841.9
34.78	11021.8
34.8	11158.6
34.82	10658
34.84	11007.2
34.86	11378.9
34.88	10473.9
34.9	10890.9
34.92	10671
34.94	10941.4
34.96	10778.7
34.98	11026.2
35	10812.5
35.02	10747.5
35.04	10942
35.06	10814.1
35.08	11128
35.1	10802.4
35.12	10712.5
35.14	10720.2
35.16	10776.1
35.18	10422.2
35.2	10269.2
35.22	10458.5
35.24	10715.1
35.26	10153.2
35.28	10434
35.3	10562.5
35.32	10055.8
35.34	10909.1
35.36	10115.7
35.38	11018.9
35.4	10583.3
35.42	10538.6
35.44	10681.6
35.46	10662.5
35.48	10827.6
35.5	11558.8
35.52	15374
35.54	19891
35.56	14608.7
35.58	11789.7
35.6	11950
35.62	14034.9
35.64	14402.7
35.66	11573.9
35.68	10694.5
35.7	10227.9
35.72	10316
35.74	10341.4
35.76	10252
35.78	9918.76
35.8	9852.39
35.82	9700.45
35.84	10128.2
35.86	9766.96
35.88	9664.38
35.9	10240.9
35.92	10075.2
35.94	10055.5
35.96	10085.9
35.98	9992.41
36	9666.34
36.02	10028.8
36.04	9902.29
36.06	9514.81
36.08	10052.8
36.1	10152.2
36.12	10001.9
36.14	9703.22
36.16	9711.22
36.18	9748.9
36.2	9880.63
36.22	9540.15
36.24	9693.2
36.26	9754
36.28	9820.06
36.3	9628.91
36.32	9401.3
36.34	9434.93
36.36	9524.88
36.38	9790.03
36.4	9550.41
36.42	9616.84
36.44	9632.17
36.46	9671.94
36.48	9434.21
36.5	9781.18
36.52	9450.86
36.54	9402.85
36.56	9424.56
36.58	9266.96
36.6	9178.88
36.62	9227.75
36.64	9439.64
36.66	9225.16
36.68	9124.98
36.7	9290.73
36.72	9251.78
36.74	9374.9
36.76	9044.13
36.78	9587.3
36.8	9096.37
36.82	9129.11
36.84	8989.96
36.86	8989.53
36.88	9100.24
36.9	8898.21
36.92	9171.31
36.94	9072.33
36.96	9105.37
36.98	8776.1
37	8853.09
37.02	9039.53
37.04	8744.85
37.06	8819.26
37.08	9090.84
37.1	8913.37
37.12	9241.88
37.14	8611.34
37.16	9070.29
37.18	8529.88
37.2	8976.09
37.22	9105.21
37.24	8674.3
37.26	8793.01
37.28	9104.16
37.3	8871.87
37.32	8696.62
37.34	8877.79
37.36	8602.89
37.38	9109.2
37.4	8997.67
37.42	8592.05
37.44	8792.06
37.46	8794.48
37.48	8744.87
37.5	8534.33
37.52	8424.99
37.54	8612.11
37.56	8575.89
37.58	8984.45
37.6	8541.38
37.62	8536.78
37.64	8596.75
37.66	8661.55
37.68	8452.04
37.7	8957.7
37.72	8671.78
37.74	8368.67
37.76	8530.19
37.78	8744.63
37.8	8304.08
37.82	8465.1
37.84	8601.69
37.86	8828.68
37.88	8161.2
37.9	8443.53
37.92	8310.69
37.94	8165.82
37.96	8438.94
37.98	8698.39
38	8170.92
38.02	8362.23
38.04	8618.59
38.06	8526.53
38.08	8111.46
38.1	8583.99
38.12	8175.57
38.14	7986.06
38.16	8416.06
38.18	8213.43
38.2	8449.5
38.22	8228.13
38.24	8356.68
38.26	8101.27
38.28	8412.53
38.3	8331.2
38.32	7918.12
38.34	8326.49
38.36	8118.49
38.38	7992.09
38.4	8461.5
38.42	8150.05
38.44	8049.43
38.46	8206.98
38.48	8138.41
38.5	8389.51
38.52	8069.21
38.54	8055.12
38.56	8099.27
38.58	7807.3
38.6	7901.08
38.62	8083.89
38.64	8206.25
38.66	7904.33
38.68	8016.77
38.7	7936.69
38.72	8081.08
38.74	7965.85
38.76	7996.2
38.78	8096.95
38.8	8333.95
38.82	8012.9
38.84	8162.45
38.86	8038.9
38.88	8045.42
38.9	8171.86
38.92	7856.44
38.94	8003.94
38.96	8429.92
38.98	8108.39
39	8203.04
39.02	8065.72
39.04	8204.02
39.06	7821.94
39.08	7976.52
39.1	7942.25
39.12	8045.62
39.14	8004.27
39.16	8321.19
39.18	7931.07
39.2	8047.31
39.22	8324.72
39.24	8183.87
39.26	7991.02
39.28	7828.9
39.3	8113.65
39.32	8091.3
39.34	8164.53
39.36	8069.01
39.38	8102.01
39.4	7827.93
39.42	7775.12
39.44	8150.34
39.46	7705.41
39.48	7990.44
39.5	8119.88
39.52	8051.15
39.54	7958.16
39.56	8008.16
39.58	8115.12
39.6	7829.62
39.62	8017.81
39.64	7752.65
39.66	7907.5
39.68	8006.32
39.7	7960.83
39.72	7771.53
39.74	7902.02
39.76	7855.41
39.78	7727.14
39.8	7716.97
39.82	7681.67
39.84	7621.89
39.86	7958.29
39.88	7785.6
39.9	7915.33
39.92	7736.37
39.94	7920.62
39.96	7694.05
39.98	7627.34
40	7878.29
Angle	Intensity

## Sheet: Hysteresis
GateV	DrainI		Supplementary Fig. 17a
10	-3.35636e-10
9	-2.21737e-10
8	-7.50587e-11
7	-7.96384e-11
6	-3.8845e-11
5	-2.7226e-11
4	-6.14467e-11
3	-1.63704e-11
2	-6.46271e-11
1	-1.61565e-10
0	-7.62738e-10
-1	-5.23187e-09
-2	-1.99688e-08
-3	-4.24664e-08
-4	-8.10461e-08
-5	-1.36664e-07
-6	-2.00373e-07
-7	-2.71784e-07
-8	-3.59775e-07
-9	-4.70601e-07
-10	-6.06716e-07
-11	-7.59611e-07
-12	-9.36842e-07
-13	-1.13305e-06
-14	-1.35005e-06
-15	-1.58997e-06
-16	-1.84489e-06
-17	-2.12558e-06
-18	-2.42558e-06
-19	-2.74813e-06
-20	-3.09018e-06
-21	-3.43482e-06
-22	-3.78443e-06
-23	-4.19137e-06
-24	-4.60028e-06
-25	-4.91054e-06
-26	-5.40173e-06
-27	-5.93108e-06
-28	-6.44496e-06
-29	-6.98554e-06
-30	-7.54799e-06
-31	-8.13943e-06
-32	-8.73783e-06
-33	-9.34161e-06
-34	-9.98012e-06
-35	-1.05925e-05
-36	-1.127e-05
-37	-1.19715e-05
-38	-1.26289e-05
-39	-1.3318e-05
-40	-1.39967e-05
-41	-1.46978e-05
-42	-1.54064e-05
-43	-1.61266e-05
-44	-1.69154e-05
-45	-1.77217e-05
-46	-1.84423e-05
-47	-1.92782e-05
-48	-2.01211e-05
-49	-2.08976e-05
-50	-2.17336e-05
-51	-2.26109e-05
-52	-2.35556e-05
-53	-2.45106e-05
-54	-2.53378e-05
-55	-2.62623e-05
-56	-2.71435e-05
-57	-2.81008e-05
-58	-2.90283e-05
-59	-3.0063e-05
-60	-3.08768e-05
-60	-3.04098e-05
-59	-2.876e-05
-58	-2.71951e-05
-57	-2.56957e-05
-56	-2.42835e-05
-55	-2.30125e-05
-54	-2.17666e-05
-53	-2.05657e-05
-52	-1.94473e-05
-51	-1.83557e-05
-50	-1.72926e-05
-49	-1.63326e-05
-48	-1.53698e-05
-47	-1.44951e-05
-46	-1.36488e-05
-45	-1.2811e-05
-44	-1.2018e-05
-43	-1.12581e-05
-42	-1.05528e-05
-41	-9.85076e-06
-40	-9.21921e-06
-39	-8.60356e-06
-38	-8.02531e-06
-37	-7.47679e-06
-36	-6.97029e-06
-35	-6.47674e-06
-34	-5.99906e-06
-33	-5.56543e-06
-32	-5.15025e-06
-31	-4.767e-06
-30	-4.38479e-06
-29	-4.07968e-06
-28	-3.76361e-06
-27	-3.452e-06
-26	-3.15639e-06
-25	-2.88252e-06
-24	-2.62772e-06
-23	-2.40637e-06
-22	-2.1696e-06
-21	-1.93717e-06
-20	-1.71876e-06
-19	-1.51525e-06
-18	-1.32013e-06
-17	-1.13512e-06
-16	-9.71768e-07
-15	-8.1717e-07
-14	-6.76358e-07
-13	-5.51961e-07
-12	-4.49681e-07
-11	-3.61585e-07
-10	-2.80225e-07
-9	-2.134e-07
-8	-1.59096e-07
-7	-1.14945e-07
-6	-8.08461e-08
-5	-5.42051e-08
-4	-3.20656e-08
-3	-1.61174e-08
-2	-5.56852e-09
-1	-1.144e-09
0	-1.76194e-10
1	-7.66701e-11
2	-1.90419e-11
3	-3.31627e-11
4	-1.20451e-11
5	-6.89524e-11
6	-3.36292e-11
7	1.36522e-11
8	-3.89298e-11
9	-2.71412e-11
10	-7.28112e-11

## Sheet: FET-Transfer
GateV	DrainI		Fig.4f
10	-3.35636e-10
9	-2.21737e-10
8	-7.50587e-11
7	-7.96384e-11
6	-3.8845e-11
5	-2.7226e-11
4	-6.14467e-11
3	-1.63704e-11
2	-6.46271e-11
1	-1.61565e-10
0	-7.62738e-10
-1	-5.23187e-09
-2	-1.99688e-08
-3	-4.24664e-08
-4	-8.10461e-08
-5	-1.36664e-07
-6	-2.00373e-07
-7	-2.71784e-07
-8	-3.59775e-07
-9	-4.70601e-07
-10	-6.06716e-07
-11	-7.59611e-07
-12	-9.36842e-07
-13	-1.13305e-06
-14	-1.35005e-06
-15	-1.58997e-06
-16	-1.84489e-06
-17	-2.12558e-06
-18	-2.42558e-06
-19	-2.74813e-06
-20	-3.09018e-06
-21	-3.43482e-06
-22	-3.78443e-06
-23	-4.19137e-06
-24	-4.60028e-06
-25	-4.91054e-06
-26	-5.40173e-06
-27	-5.93108e-06
-28	-6.44496e-06
-29	-6.98554e-06
-30	-7.54799e-06
-31	-8.13943e-06
-32	-8.73783e-06
-33	-9.34161e-06
-34	-9.98012e-06
-35	-1.05925e-05
-36	-1.127e-05
-37	-1.19715e-05
-38	-1.26289e-05
-39	-1.3318e-05
-40	-1.39967e-05
-41	-1.46978e-05
-42	-1.54064e-05
-43	-1.61266e-05
-44	-1.69154e-05
-45	-1.77217e-05
-46	-1.84423e-05
-47	-1.92782e-05
-48	-2.01211e-05
-49	-2.08976e-05
-50	-2.17336e-05
-51	-2.26109e-05
-52	-2.35556e-05
-53	-2.45106e-05
-54	-2.53378e-05
-55	-2.62623e-05
-56	-2.71435e-05
-57	-2.81008e-05
-58	-2.90283e-05
-59	-3.0063e-05
-60	-3.08768e-05

## Sheet: FET-Outpuyt
DrainV(2)	DrainI(2)	DrainI(3)	DrainI(4)	DrainI(5)	DrainI(6)	DrainI(7)	DrainI(8)	DrainI(9)	DrainI(10)	DrainI(11)	DrainI(12)	DrainI(13)		Fig.4e
0	1.55567e-08	5.52282e-08	1.01455e-07	7.47735e-08	6.46357e-08	6.93688e-08	7.26019e-08	8.22076e-08	8.47643e-08	8.54652e-08	8.59773e-08	8.70943e-08
-1	2.2889e-09	1.9688e-08	3.05639e-08	9.88613e-09	1.68813e-08	1.75044e-08	1.92068e-08	1.88666e-08	2.15817e-08	2.21505e-08	2.30004e-08	2.38112e-08
-2	-1.32234e-08	-1.29353e-08	-1.76788e-08	-3.91297e-08	-3.91165e-08	-4.23489e-08	-4.21548e-08	-4.44807e-08	-4.24138e-08	-4.10186e-08	-4.00041e-08	-3.88157e-08
-3	-3.03594e-08	-4.96303e-08	-6.96955e-08	-9.54755e-08	-1.0393e-07	-1.11516e-07	-1.15609e-07	-1.20314e-07	-1.20267e-07	-1.20001e-07	-1.20143e-07	-1.19053e-07
-4	-4.54905e-08	-8.78743e-08	-1.24438e-07	-1.59681e-07	-1.76546e-07	-1.91116e-07	-2.0275e-07	-2.13127e-07	-2.17408e-07	-2.20122e-07	-2.23121e-07	-2.22863e-07
-5	-5.53501e-08	-1.28775e-07	-1.84292e-07	-2.32705e-07	-2.59908e-07	-2.86498e-07	-3.08495e-07	-3.2789e-07	-3.39747e-07	-3.47673e-07	-3.54931e-07	-3.56548e-07
-6	-6.1317e-08	-1.69876e-07	-2.48678e-07	-3.16506e-07	-3.60528e-07	-4.03247e-07	-4.39388e-07	-4.71455e-07	-4.93018e-07	-5.09254e-07	-5.22388e-07	-5.27885e-07
-7	-6.54283e-08	-2.08828e-07	-3.18968e-07	-4.17508e-07	-4.77584e-07	-5.41026e-07	-5.96801e-07	-6.44487e-07	-6.81309e-07	-7.04274e-07	-7.21826e-07	-7.31709e-07
-8	-6.92511e-08	-2.43213e-07	-3.96476e-07	-5.28596e-07	-6.1487e-07	-7.01012e-07	-7.81248e-07	-8.50132e-07	-9.02653e-07	-9.37835e-07	-9.63872e-07	-9.7895e-07
-9	-7.25865e-08	-2.70097e-07	-4.74146e-07	-6.46107e-07	-7.66792e-07	-8.84368e-07	-9.91712e-07	-1.08642e-06	-1.15952e-06	-1.21123e-06	-1.24489e-06	-1.26624e-06
-10	-7.58707e-08	-2.89055e-07	-5.52013e-07	-7.71985e-07	-9.33815e-07	-1.08934e-06	-1.22917e-06	-1.35442e-06	-1.44868e-06	-1.51735e-06	-1.56948e-06	-1.59633e-06
-11	-7.90417e-08	-3.02179e-07	-6.2275e-07	-9.01855e-07	-1.11424e-06	-1.31543e-06	-1.48982e-06	-1.64731e-06	-1.77237e-06	-1.86524e-06	-1.93161e-06	-1.97094e-06
-12	-8.11165e-08	-3.12174e-07	-6.84744e-07	-1.02963e-06	-1.30661e-06	-1.55236e-06	-1.7749e-06	-1.96853e-06	-2.12648e-06	-2.24292e-06	-2.32932e-06	-2.38001e-06
-13	-8.30591e-08	-3.19739e-07	-7.36279e-07	-1.15185e-06	-1.5059e-06	-1.81145e-06	-2.08281e-06	-2.31768e-06	-2.51171e-06	-2.65462e-06	-2.76113e-06	-2.82592e-06
-14	-8.48135e-08	-3.27413e-07	-7.76537e-07	-1.26814e-06	-1.71372e-06	-2.08214e-06	-2.40609e-06	-2.68042e-06	-2.92096e-06	-3.09607e-06	-3.22897e-06	-3.30843e-06
-15	-8.65838e-08	-3.34552e-07	-8.05263e-07	-1.37933e-06	-1.91713e-06	-2.35783e-06	-2.74664e-06	-3.07304e-06	-3.35363e-06	-3.55657e-06	-3.71946e-06	-3.81806e-06
-16	-8.84632e-08	-3.41204e-07	-8.23873e-07	-1.47405e-06	-2.10757e-06	-2.63908e-06	-3.09727e-06	-3.47702e-06	-3.80177e-06	-4.04421e-06	-4.2361e-06	-4.35974e-06
-17	-9.0179e-08	-3.48201e-07	-8.40592e-07	-1.55599e-06	-2.28603e-06	-2.92757e-06	-3.45465e-06	-3.8948e-06	-4.2706e-06	-4.55932e-06	-4.78313e-06	-4.93145e-06
-18	-9.15714e-08	-3.53731e-07	-8.5557e-07	-1.62429e-06	-2.45755e-06	-3.21684e-06	-3.82495e-06	-4.33066e-06	-4.76626e-06	-5.05802e-06	-5.31141e-06	-5.49181e-06
-19	-9.2967e-08	-3.64138e-07	-8.69683e-07	-1.67679e-06	-2.61123e-06	-3.50608e-06	-4.20136e-06	-4.77848e-06	-5.23658e-06	-5.61328e-06	-5.90286e-06	-6.12095e-06
-20	-9.447e-08	-3.72053e-07	-8.80853e-07	-1.71624e-06	-2.74597e-06	-3.77576e-06	-4.5706e-06	-5.19929e-06	-5.75173e-06	-6.18546e-06	-6.53347e-06	-6.76951e-06
-21	-9.57614e-08	-3.79999e-07	-8.92005e-07	-1.74545e-06	-2.87826e-06	-4.01778e-06	-4.94041e-06	-5.66082e-06	-6.28319e-06	-6.77885e-06	-7.17439e-06	-7.44251e-06
-22	-9.7567e-08	-3.87799e-07	-9.01567e-07	-1.77407e-06	-2.98937e-06	-4.23866e-06	-5.28451e-06	-6.11614e-06	-6.83502e-06	-7.37729e-06	-7.84281e-06	-8.14021e-06
-23	-9.90353e-08	-3.93714e-07	-9.11114e-07	-1.80013e-06	-3.08194e-06	-4.44327e-06	-5.67314e-06	-6.57258e-06	-7.37055e-06	-7.99352e-06	-8.50738e-06	-8.84936e-06
-24	-1.00398e-07	-3.99848e-07	-9.2188e-07	-1.82359e-06	-3.15343e-06	-4.62597e-06	-6.00502e-06	-7.02572e-06	-7.91917e-06	-8.60353e-06	-9.17301e-06	-9.57181e-06
-25	-1.01558e-07	-4.06015e-07	-9.33251e-07	-1.84258e-06	-3.20607e-06	-4.78969e-06	-6.31356e-06	-7.45426e-06	-8.46003e-06	-9.22016e-06	-9.86315e-06	-1.03057e-05
-26	-1.02563e-07	-4.11077e-07	-9.43178e-07	-1.85979e-06	-3.25099e-06	-4.93483e-06	-6.60424e-06	-7.92016e-06	-8.98687e-06	-9.83244e-06	-1.05432e-05	-1.10334e-05
-27	-1.03732e-07	-4.15065e-07	-9.54539e-07	-1.87719e-06	-3.28823e-06	-5.09661e-06	-6.86647e-06	-8.37595e-06	-9.5059e-06	-1.04432e-05	-1.12217e-05	-1.17833e-05
-28	-1.04729e-07	-4.20024e-07	-9.61761e-07	-1.8945e-06	-3.33044e-06	-5.20729e-06	-7.09183e-06	-8.7779e-06	-1.00192e-05	-1.1055e-05	-1.18994e-05	-1.25416e-05
-29	-1.0589e-07	-4.24305e-07	-9.71544e-07	-1.9096e-06	-3.35938e-06	-5.30413e-06	-7.30857e-06	-9.15152e-06	-1.05597e-05	-1.16673e-05	-1.25784e-05	-1.32641e-05
-30	-1.0677e-07	-4.28801e-07	-9.83024e-07	-1.92486e-06	-3.38932e-06	-5.38174e-06	-7.49929e-06	-9.50248e-06	-1.11029e-05	-1.22593e-05	-1.32416e-05	-1.39994e-05
-31	-1.07741e-07	-4.31788e-07	-9.92097e-07	-1.94138e-06	-3.4192e-06	-5.44079e-06	-7.66941e-06	-9.83016e-06	-1.15917e-05	-1.28316e-05	-1.3901e-05	-1.4738e-05
-32	-1.08727e-07	-4.3349e-07	-9.99569e-07	-1.95852e-06	-3.44789e-06	-5.49507e-06	-7.81458e-06	-1.01169e-05	-1.2042e-05	-1.34398e-05	-1.45793e-05	-1.54669e-05
-33	-1.09719e-07	-4.358e-07	-1.00823e-06	-1.9748e-06	-3.46799e-06	-5.54743e-06	-7.99574e-06	-1.03697e-05	-1.2466e-05	-1.40776e-05	-1.52131e-05	-1.61805e-05
-34	-1.10469e-07	-4.37287e-07	-1.01811e-06	-1.98975e-06	-3.49351e-06	-5.59984e-06	-8.1111e-06	-1.06186e-05	-1.28636e-05	-1.46435e-05	-1.58337e-05	-1.69004e-05
-35	-1.11188e-07	-4.39742e-07	-1.0283e-06	-2.00853e-06	-3.5154e-06	-5.64004e-06	-8.21133e-06	-1.08131e-05	-1.32397e-05	-1.51787e-05	-1.65417e-05	-1.76228e-05
-36	-1.11834e-07	-4.415e-07	-1.03758e-06	-2.02235e-06	-3.53398e-06	-5.68783e-06	-8.30145e-06	-1.10074e-05	-1.35663e-05	-1.5677e-05	-1.72263e-05	-1.8313e-05
-37	-1.12638e-07	-4.43113e-07	-1.05289e-06	-2.03341e-06	-3.56407e-06	-5.72405e-06	-8.3699e-06	-1.11775e-05	-1.38732e-05	-1.61634e-05	-1.78603e-05	-1.90453e-05
-38	-1.13252e-07	-4.45977e-07	-1.06882e-06	-2.04904e-06	-3.59336e-06	-5.76195e-06	-8.43588e-06	-1.13318e-05	-1.41537e-05	-1.65967e-05	-1.84472e-05	-1.97791e-05
-39	-1.14006e-07	-4.47723e-07	-1.08077e-06	-2.066e-06	-3.61314e-06	-5.80316e-06	-8.50064e-06	-1.14652e-05	-1.44056e-05	-1.6985e-05	-1.90485e-05	-2.0485e-05
-40	-1.14455e-07	-4.4999e-07	-1.08729e-06	-2.07608e-06	-3.63823e-06	-5.83882e-06	-8.56454e-06	-1.16589e-05	-1.46359e-05	-1.73392e-05	-1.95915e-05	-2.1143e-05
-41	-1.14988e-07	-4.52507e-07	-1.09753e-06	-2.09232e-06	-3.6571e-06	-5.88244e-06	-8.60311e-06	-1.17779e-05	-1.48551e-05	-1.76832e-05	-2.00565e-05	-2.17615e-05
-42	-1.15708e-07	-4.54185e-07	-1.10606e-06	-2.10316e-06	-3.68461e-06	-5.91301e-06	-8.65161e-06	-1.1862e-05	-1.5018e-05	-1.79877e-05	-2.05048e-05	-2.23891e-05
-43	-1.16011e-07	-4.55206e-07	-1.11321e-06	-2.11664e-06	-3.71158e-06	-5.94437e-06	-8.7103e-06	-1.19427e-05	-1.51751e-05	-1.82634e-05	-2.09156e-05	-2.29509e-05
-44	-1.16601e-07	-4.57631e-07	-1.12214e-06	-2.13329e-06	-3.72888e-06	-5.98106e-06	-8.75304e-06	-1.20414e-05	-1.52947e-05	-1.85064e-05	-2.12877e-05	-2.34471e-05
-45	-1.17132e-07	-4.59728e-07	-1.12909e-06	-2.14822e-06	-3.75212e-06	-6.00867e-06	-8.80586e-06	-1.2119e-05	-1.54494e-05	-1.87543e-05	-2.16686e-05	-2.39207e-05
-46	-1.17906e-07	-4.61363e-07	-1.13456e-06	-2.16478e-06	-3.77622e-06	-6.0355e-06	-8.85645e-06	-1.2201e-05	-1.55453e-05	-1.89621e-05	-2.19653e-05	-2.43903e-05
-47	-1.18394e-07	-4.63229e-07	-1.14216e-06	-2.17821e-06	-3.79336e-06	-6.06839e-06	-8.9003e-06	-1.22661e-05	-1.56944e-05	-1.91588e-05	-2.2259e-05	-2.48548e-05
-48	-1.18903e-07	-4.65194e-07	-1.14602e-06	-2.19894e-06	-3.81429e-06	-6.09671e-06	-8.94636e-06	-1.23155e-05	-1.5897e-05	-1.93409e-05	-2.25558e-05	-2.52424e-05
-49	-1.1923e-07	-4.66377e-07	-1.14963e-06	-2.21622e-06	-3.83658e-06	-6.12978e-06	-8.99492e-06	-1.23893e-05	-1.59809e-05	-1.94909e-05	-2.28183e-05	-2.56007e-05
-50	-1.19665e-07	-4.67816e-07	-1.1548e-06	-2.23358e-06	-3.86359e-06	-6.16357e-06	-9.04658e-06	-1.24335e-05	-1.60862e-05	-1.96422e-05	-2.30583e-05	-2.59511e-05
-51	-1.20078e-07	-4.69378e-07	-1.15692e-06	-2.24799e-06	-3.88353e-06	-6.18143e-06	-9.09559e-06	-1.25022e-05	-1.61846e-05	-1.98045e-05	-2.327e-05	-2.62676e-05
-52	-1.20735e-07	-4.71415e-07	-1.15998e-06	-2.28652e-06	-3.90827e-06	-6.2167e-06	-9.13603e-06	-1.25585e-05	-1.62754e-05	-2.00051e-05	-2.34536e-05	-2.65404e-05
-53	-1.21297e-07	-4.73277e-07	-1.16392e-06	-2.29973e-06	-3.93499e-06	-6.25659e-06	-9.18816e-06	-1.26242e-05	-1.63615e-05	-2.01911e-05	-2.36221e-05	-2.6863e-05
-54	-1.21483e-07	-4.74786e-07	-1.16776e-06	-2.31078e-06	-3.95895e-06	-6.29853e-06	-9.23657e-06	-1.26839e-05	-1.64503e-05	-2.02889e-05	-2.37812e-05	-2.71388e-05
-55	-1.22023e-07	-4.76574e-07	-1.17169e-06	-2.32638e-06	-3.98541e-06	-6.33746e-06	-9.28571e-06	-1.27142e-05	-1.65169e-05	-2.04286e-05	-2.39427e-05	-2.73474e-05
-56	-1.22538e-07	-4.78482e-07	-1.17627e-06	-2.34471e-06	-4.00702e-06	-6.38265e-06	-9.33038e-06	-1.27693e-05	-1.65919e-05	-2.05357e-05	-2.4077e-05	-2.74938e-05
-57	-1.2299e-07	-4.79008e-07	-1.18038e-06	-2.3531e-06	-4.02942e-06	-6.41574e-06	-9.36748e-06	-1.28405e-05	-1.66673e-05	-2.06094e-05	-2.42e-05	-2.77029e-05
-58	-1.23316e-07	-4.81116e-07	-1.18376e-06	-2.36644e-06	-4.04593e-06	-6.44664e-06	-9.42544e-06	-1.29037e-05	-1.67669e-05	-2.07391e-05	-2.43354e-05	-2.79048e-05
-59	-1.23765e-07	-4.82878e-07	-1.18698e-06	-2.38634e-06	-4.07407e-06	-6.47477e-06	-9.47804e-06	-1.29573e-05	-1.68482e-05	-2.08618e-05	-2.44812e-05	-2.80319e-05
-60	-1.24266e-07	-4.84472e-07	-1.1918e-06	-2.39697e-06	-4.10179e-06	-6.51535e-06	-9.50427e-06	-1.30326e-05	-1.69068e-05	-2.09466e-05	-2.46034e-05	-2.82403e-05

## Sheet: P3HT
2	28745.8		Supplementary Fig. 11a
2.02	28517.6
2.04	27911.5
2.06	27173.7
2.08	26627.3
2.1	26197.7
2.12	25719.8
2.14	25598.2
2.16	25317.9
2.18	24949.6
2.2	24877.5
2.22	24426.4
2.24	24216.9
2.26	24155.2
2.28	24188.2
2.3	23793.8
2.32	23844.1
2.34	23790.7
2.36	23520
2.38	23591.8
2.4	23574.3
2.42	23305.1
2.44	23439.6
2.46	24459.7
2.48	26176.7
2.5	27716
2.52	29785.3
2.54	31007.4
2.56	33064.9
2.58	34322.7
2.6	35240.5
2.62	36933.1
2.64	38087.6
2.66	39719.4
2.68	41049.1
2.7	41649.3
2.72	42523.4
2.74	43608.3
2.76	44297.1
2.78	44650.1
2.8	45011.9
2.82	44969.1
2.84	44412.2
2.86	43940
2.88	43407.8
2.9	42719.5
2.92	42476.3
2.94	41970.2
2.96	41411.7
2.98	40548.6
3	40317
3.02	39678.8
3.04	39231.7
3.06	39183.6
3.08	38411.6
3.1	38297.8
3.12	37817.1
3.14	37072.2
3.16	36947.7
3.18	36450.2
3.2	35832
3.22	35588
3.24	35503.3
3.26	34898.8
3.28	34370.3
3.3	34004.7
3.32	33830.7
3.34	33475.9
3.36	33160.2
3.38	32906.2
3.4	32368.5
3.42	32240.8
3.44	31731.7
3.46	31283.7
3.48	31189.5
3.5	30452.6
3.52	30195.6
3.54	30180.5
3.56	29878.4
3.58	29306.7
3.6	29091.8
3.62	28901.8
3.64	28599.2
3.66	28133.7
3.68	27943.7
3.7	27677.7
3.72	27700.6
3.74	27254.4
3.76	26925.5
3.78	26656.2
3.8	26241.7
3.82	26267.4
3.84	26278
3.86	25967.6
3.88	25520
3.9	25388.5
3.92	25209.7
3.94	24748
3.96	24887.7
3.98	24481.9
4	24440.2
4.02	24280.2
4.04	24132.1
4.06	23776.9
4.08	23670.5
4.1	23547.6
4.12	23535.9
4.14	23396.4
4.16	23257.9
4.18	22816.5
4.2	22979.2
4.22	22711.3
4.24	22778.2
4.26	22407.9
4.28	22236.4
4.3	21979.2
4.32	22122.6
4.34	21822.2
4.36	21803.9
4.38	21781.5
4.4	21570.4
4.42	21334.2
4.44	21194.6
4.46	21369
4.48	21226.6
4.5	21130.6
4.52	21100.6
4.54	20849.7
4.56	20822.5
4.58	20856.4
4.6	20887
4.62	20637.5
4.64	20673.8
4.66	20368.1
4.68	20324.9
4.7	20217.2
4.72	20274.7
4.74	20312.9
4.76	20252.8
4.78	20059.8
4.8	20068
4.82	20082.8
4.84	20178.7
4.86	20023.6
4.88	19941.7
4.9	19974.3
4.92	20157.9
4.94	19798.3
4.96	20183.6
4.98	20040.7
5	20216.9
5.02	20358.9
5.04	20280.8
5.06	20319.8
5.08	20422.3
5.1	20457.6
5.12	20602.5
5.14	20600.9
5.16	20890.4
5.18	21015.3
5.2	21055
5.22	21150.4
5.24	21561.7
5.26	21353.1
5.28	21503.3
5.3	21612.8
5.32	21820.1
5.34	21708
5.36	21762.3
5.38	21845.2
5.4	21637.2
5.42	21599
5.44	21344.3
5.46	21270.3
5.48	21081
5.5	20641.8
5.52	20635.8
5.54	20135.4
5.56	19916.2
5.58	19486.3
5.6	19459.1
5.62	19148.6
5.64	19064.4
5.66	19029.7
5.68	18838.6
5.7	18413
5.72	18465.5
5.74	18145.6
5.76	18200.6
5.78	18028.7
5.8	17873.9
5.82	17779.2
5.84	17656.5
5.86	17564.9
5.88	17608.8
5.9	17347.3
5.92	17432.3
5.94	17148.5
5.96	17188.3
5.98	16962
6	17086.2
6.02	16859.4
6.04	16811.8
6.06	16948.7
6.08	17017.7
6.1	16709.6
6.12	16642.7
6.14	16637.3
6.16	16714.8
6.18	16431.6
6.2	16478.4
6.22	16447.9
6.24	16374.6
6.26	16173.8
6.28	16390.7
6.3	16217.1
6.32	16167
6.34	16313.8
6.36	16089.6
6.38	16089.6
6.4	16051.1
6.42	15901.6
6.44	15858.2
6.46	15983.5
6.48	15894.8
6.5	15799.6
6.52	15905.5
6.54	15931.9
6.56	15762.1
6.58	15663.4
6.6	15642.7
6.62	15760.9
6.64	15647.1
6.66	15807.4
6.68	15556.5
6.7	15465
6.72	15321.4
6.74	15633.4
6.76	15572.8
6.78	15576.8
6.8	15422.1
6.82	15299.5
6.84	15344.7
6.86	15287.6
6.88	15213.7
6.9	15150.3
6.92	15278.4
6.94	15082.9
6.96	14985.5
6.98	15103.7
7	15145.4
7.02	15071.4
7.04	14963.7
7.06	14982
7.08	15049.5
7.1	14756.7
7.12	14912.3
7.14	14946.9
7.16	14890.4
7.18	14674.1
7.2	14777.7
7.22	14607.4
7.24	14827
7.26	14640.8
7.28	14679.3
7.3	14566.8
7.32	14609.4
7.34	14755.1
7.36	14576.8
7.38	14416.5
7.4	14634.8
7.42	14489.4
7.44	14462.3
7.46	14250.3
7.48	14399.3
7.5	14346.9
7.52	14387.3
7.54	14332.2
7.56	14248.2
7.58	14120.4
7.6	14109.9
7.62	14022.2
7.64	14110.8
7.66	14371.9
7.68	14065
7.7	13992.8
7.72	14294.1
7.74	14044.4
7.76	13977.1
7.78	13982.5
7.8	14033.7
7.82	13898.3
7.84	13788.4
7.86	13818.1
7.88	14150.5
7.9	13740
7.92	13865.8
7.94	13679.1
7.96	13877.1
7.98	13683.1
8	13823.9
8.02	13685
8.04	13670.7
8.06	13739
8.08	13641.3
8.1	13645.3
8.12	13702.5
8.14	13408.7
8.16	13688.9
8.18	13482
8.2	13530.9
8.22	13624
8.24	13476.2
8.26	13567.4
8.28	13388.3
8.3	13445
8.32	13270.8
8.34	13313.2
8.36	13260.9
8.38	13244.4
8.4	13257.1
8.42	13131.2
8.44	13193.1
8.46	13250.1
8.48	12988.3
8.5	13312.1
8.52	13377.8
8.54	13144
8.56	13174.8
8.58	13046.7
8.6	12977.3
8.62	12924.7
8.64	12941.3
8.66	12906.7
8.68	13121.5
8.7	12693.7
8.72	12906.2
8.74	13038.1
8.76	12966.8
8.78	13045.4
8.8	12927.6
8.82	12763.4
8.84	12956.7
8.86	12892.7
8.88	12933.7
8.9	12819.4
8.92	12854.6
8.94	12632.3
8.96	12620.5
8.98	12810.3
9	12751.9
9.02	12718.5
9.04	12578
9.06	12527.3
9.08	12482.8
9.1	12483.8
9.12	12568.3
9.14	12623.4
9.16	12542
9.18	12456.2
9.2	12478.3
9.22	12440.6
9.24	12419.8
9.26	12442.5
9.28	12480.5
9.3	12413.6
9.32	12458.1
9.34	12432.8
9.36	12543.1
9.38	12258.3
9.4	12276.4
9.42	12457.9
9.44	12303.1
9.46	12228.5
9.48	12376.7
9.5	12041.4
9.52	12176.4
9.54	12069.2
9.56	12228.8
9.58	12225.6
9.6	12332.7
9.62	12149.9
9.64	12103.6
9.66	11978.8
9.68	12056.4
9.7	11963.5
9.72	12077.6
9.74	12057.9
9.76	12092.4
9.78	12092.1
9.8	11914.3
9.82	11869.3
9.84	11788.2
9.86	11850.3
9.88	11850.3
9.9	11777
9.92	11778
9.94	11932.4
9.96	11974.5
9.98	11863.1
10	11771.8
Angle	Intensity

## Sheet: Line-modulation
0	2		Fig.3e
0.628	1.72284
1.256	0.979069
1.884	0.001515
2.512	-0.91195
3.14	-1.49908
3.768	-1.61841
4.396	-1.28897
5.024	-0.67191
5.652	-0.00281
6.28	0.498157
6.908	0.70422
7.536	0.619242
8.164	0.362
8.792	0.105944
9.42	6.34e-06
10.048	0.10292
10.676	0.357647
11.304	0.616209
11.932	0.70493
12.56	0.503662
13.188	0.006543
13.816	-0.66149
14.444	-1.28119
15.072	-1.6165
15.7	-1.50456
16.328	-0.92387
16.956	-0.01363
17.584	0.965223
18.212	1.71458
18.84	1.99993
19.468	1.73098
20.096	0.99286
20.724	0.016671
21.352	-0.89995
21.98	-1.49349
22.608	-1.6202
23.236	-1.29669
23.864	-0.68231
24.492	-0.0122
25.12	0.492581
25.748	0.703441
26.376	0.622235
27.004	0.366355
27.632	0.109005
28.26	5.71e-05
28.888	0.099933
29.516	0.353294
30.144	0.613135
30.772	0.70557
31.4	0.509096
32.028	0.015855
32.656	-0.65107
33.284	-1.27334
33.912	-1.61449
34.54	-1.50993
35.168	-0.93572
35.796	-0.02875
36.424	0.951322
37.052	1.70621
37.68	1.99974
38.308	1.73902
38.936	1.00659
39.564	0.031842
40.192	-0.88787
40.82	-1.48778
41.448	-1.62189
42.076	-1.30433
42.704	-0.6927
43.332	-0.02164
43.96	0.486934
44.588	0.702592
45.216	0.625186
45.844	0.37071
46.472	0.112103
47.1	0.000159
47.728	0.096983
48.356	0.348944
48.984	0.610021
49.612	0.706141
50.24	0.514459
50.868	0.025124
51.496	-0.64063
52.124	-1.26543
52.752	-1.61237
53.38	-1.51518
54.008	-0.94749
54.636	-0.04386
55.264	0.937368
55.892	1.69773
56.52	1.99941

## Sheet: Brightness contrast
1	-0.33333		Fig.4c
1.5	-0.33333
2	0
2.5	0.333333
3	1
3.5	3.33333
4	4.33333
4.5	6.66667
5	8.66667
5.5	10
6	11
6.5	11.3333
7	12
7.5	12.6667
8	12.3333
